# Supplementary material for: Prospective, Multicentre Feasibility Study of Remote Colon Capsule Endoscopy Using the OMOM CC100 System
Source: Diagnostics (Basel). 2025 Dec 20;16(1):20. doi: 10.3390/diagnostics16010020 (PMC12785793; doi:10.3390/diagnostics16010020)
Supplement: Supplementary file 1 [file diagnostics-16-00020-s001.zip]

Archive with 1 entries (1 files):
- diagnostics-3991888-Supplementary Material-File S1.pdf
